# Supplementary material for: Breast Cancer Patient Attitudes Towards Oncology Drug Costs in Ireland
Source: Curr Oncol. 2026 Mar 12;33(3):161. doi: 10.3390/curroncol33030161 (PMC13025230; doi:10.3390/curroncol33030161)
Supplement: Supplementary file 1 [file curroncol-33-00161-s001.zip]

Archive with 1 entries (1 files):
- curroncol-4109309-supplementary.pdf
